# Supplementary material for: Oxidized Substrates of APEH as a Tool to Study the Endoprotease Activity of the Enzyme
Source: Int J Mol Sci. 2021 Dec 31;23(1):443. doi: 10.3390/ijms23010443 (PMC8745263; doi:10.3390/ijms23010443)
Supplement: Supplementary file 1 [file ijms-23-00443-s001.zip]

Archive with 1 entries (1 files):
- ijms-1457809-supplementary.pdf
